# Supplementary material for: Evidence-Based Pharmaceutical Care in Community Pharmacies: A Survey of 595 French Pharmacists
Source: Pharmacy (Basel). 2023 Oct 7;11(5):161. doi: 10.3390/pharmacy11050161 (PMC10610225; doi:10.3390/pharmacy11050161)
Supplement: Supplementary file 1 [file pharmacy-11-00161-s001.zip]

Archive with 2 entries (2 files):
- S1_Questionnaire_Community pharmacists and their daily therapeutic choices 20231006.pdf
- Supplementary Tables_ 20231006.pdf
